# Supplementary material for: Root Trait Variation in Lentil (Lens culinaris Medikus) Germplasm under Drought Stress
Source: Plants (Basel). 2021 Nov 9;10(11):2410. doi: 10.3390/plants10112410 (PMC8621538; doi:10.3390/plants10112410)
Supplement: Supplementary file 1 [file plants-10-02410-s001.zip]

Archive with 2 entries (2 files):
- plants-1392443-supplementary figures.pdf
- plants-1392443-supplementary Tables.pdf
